# Supplementary material for: Buxus natalensis (Oliv.) Hutch (Buxaceae) Exhibits Its Anticancer Potential by Stimulating ROS Production and Caspase-p53-BCL-2-Dependent Apoptosis in Hepatocellular Carcinoma and Prostate Cancer Cell Lines
Source: Int J Mol Sci. 2025 Apr 28;26(9):4173. doi: 10.3390/ijms26094173 (PMC12071716; doi:10.3390/ijms26094173)
Supplement: Supplementary file 1 [file ijms-26-04173-s001.zip]

Archive with 1 entries (1 files):
- ijms-3589817-supplementary.pdf
